# Supplementary material for: Machine learning in the analysis of mental health at work: a scoping review
Source: J Occup Health. 2026 Mar 9;68(1):uiag014. doi: 10.1093/joccuh/uiag014 (PMC13219837; doi:10.1093/joccuh/uiag014)
Supplement: uiag014_Supplemental_Files [file uiag014_supplemental_files.zip]

Archive with 2 entries (2 files):
- Appendix_A_uiag014.docx
- Supplementary_file_uiag014.docx
